# Supplementary material for: How Individual Variations in the Perception of Basic Tastes and Astringency Relate with Dietary Intake and Preferences for Fruits and Vegetables
Source: Foods. 2021 Aug 23;10(8):1961. doi: 10.3390/foods10081961 (PMC8392026; doi:10.3390/foods10081961)
Supplement: Supplementary file 1 [file foods-10-01961-s001.zip]

Archive with 1 entries (1 files):
- foods-1340766-supplementary.pdf
